# Supplementary material for: Specialized attachment structure of the fish pathogenic oomycete Saprolegnia parasitica
Source: PLoS One. 2018 Jan 17;13(1):e0190361. doi: 10.1371/journal.pone.0190361 (PMC5771568; doi:10.1371/journal.pone.0190361)
Supplement: S1 Table — (TXT) [file pone.0190361.s001.txt]

ID	NAME	PFAM_ACC	PFAM_NAME	PFAM_DESCRIPTION	N-glycosylation sites	mycelium	sporulating_mycelium	cysts	germinated_cysts	H alpha helix	E beta sheet
SPRG_04985	hypothetical protein				0
SPRG_21018					1
SPRG_14226	hypothetical protein				2	0	0	0,461438	0	190	43
SPRG_04986	hypothetical protein	PF04886.4	PT	PT repeat	1
SPRG_21022		PF04886.4	PT	PT repeat	2	1,764124	7,176747	1175,086552	183,981746
SPRG_19749		PF04886.4	PT	PT repeat	1
SPRG_01142	hypothetical protein				0
SPRG_05525	hypothetical protein				4	0	0	0,403028	0,291685	99	61
SPRG_15286	hypothetical protein				3	0	0	0	0
SPRG_02932	hypothetical protein				0
SPRG_14161	hypothetical protein	PF00734.10	CBM_1	Fungal cellulose binding domain	3	5,302609	0	1,642254	0,557136
SPRG_18752	hypothetical protein				3	33,025985	0,743115	0,594015	0
SPRG_14944	hypothetical protein	PF02225.14	PA	PA domain	17	0,075218	1,434373	3,923846	1,714958
SPRG_04342	hypothetical protein				0
SPRG_00690	hypothetical protein				2	34,238079	3,894513	13,795361	23,060801
SPRG_00689	hypothetical protein				2	1,260436	0	0,731936	1,986477
SPRG_17163	hypothetical protein				0
SPRG_12406	hypothetical protein				0
SPRG_05273	hypothetical protein				3	2,934445	13,487424	3,058521	2,822285
SPRG_12374	hypothetical protein				4	20,018315	4,75688	2,534969	5,503932
SPRG_16104	hypothetical protein	PF00734.10	CBM_1	Fungal cellulose binding domain	0
SPRG_05353	hypothetical protein	PF00544.11	Pec_lyase_C	Pectate lyase	2	0,180894	0,459942	1,960844	0,931304	30	106
SPRG_18619	hypothetical protein				1
SPRG_08974	hypothetical protein				4	256,379988	417,301014	16,138428	230,431299
SPRG_20625	hypothetical protein	PF00089.18	Trypsin	Trypsin	1
SPRG_06015	tick legumain	PF01650.10	Peptidase_C13	Peptidase C13 family	1
SPRG_07940	hypothetical protein	PF01391.10	Collagen	Collagen triple helix repeat (20 copies)	2	10,113121	1457,169765	24,383188	18,886616
SPRG_04954	hypothetical protein				2	13,502659	4,012819	100,388536	74,159327	123	47
SPRG_20103	hypothetical protein				0
SPRG_21554	hypothetical protein	PF07974.5	EGF_2	EGF-like domain	0
SPRG_10811	hypothetical protein	PF07974.5	EGF_2	EGF-like domain	1
SPRG_16416	hypothetical protein				0
SPRG_17182	hypothetical protein				2	27,708367	18,299056	0,243792	5,557876
SPRG_21328	hypothetical protein	PF00652.14	Ricin_B_lectin	Ricin-type beta-trefoil lectin domain	1
SPRG_02628	hypothetical protein	PF00632.17	HECT	HECT-domain (ubiquitin-transferase)	3	33,336454	36,769298	21,955358	26,483083
SPRG_02801	hypothetical protein				0
SPRG_01170	hypothetical protein				1
SPRG_21426	hypothetical protein				0
SPRG_16901	hypothetical protein				3	0,571731	0	0,774677	0
SPRG_01129	hypothetical protein	PF00149.20	Metallophos	Calcineurin-like phosphoesterase	2	98,141318	201,001489	38,736124	18,20544
SPRG_17919	hypothetical protein				1
SPRG_06023	hypothetical protein				1
SPRG_14168	hypothetical protein	PF00415.10	RCC1	Regulator of chromosome condensation (RCC1)	2	66,014214	70,905282	5,946622	31,874835
SPRG_14669	hypothetical protein	PF00004.21	AAA	ATPase family associated with various cellular activities (AAA)	3	0	3,066778	4,382905	1,854848
SPRG_14057	hypothetical protein	PF00004.21	AAA	ATPase family associated with various cellular activities (AAA)	3	0	31,438258	27,581296	15,805088
SPRG_19422	hypothetical protein	PF03417.8	AAT	Acyl-coenzyme A:6-aminopenicillanic acid acyl-transferase	4	38,105083	51,134322	0,78229	3,255479
SPRG_17256	ATP-binding Cassette superfamily protein	PF00005.19	ABC_tran	ABC transporter	4	81,392269	86,886647	24,498172	59,496606
SPRG_02511	atypical/ABC1/ABC1-B protein kinase	PF03109.8	ABC1	ABC1 family	2	7,517176	0	3,395176	6,757316
SPRG_01139	hypothetical protein	PF00561.12	Abhydrolase_1	alpha/beta hydrolase fold	0
SPRG_19046	hypothetical protein	PF00561.12	Abhydrolase_1	alpha/beta hydrolase fold	2	15,042956	2,967537	25,126966	38,341632
SPRG_01461	hypothetical protein	PF00561.12	Abhydrolase_1	alpha/beta hydrolase fold	2	13,341432	21,885135	4,956653	18,358538
SPRG_02498	hypothetical protein	PF07859.5	Abhydrolase_3	alpha/beta hydrolase fold	0
SPRG_10305	hypothetical protein	PF00887.11	ACBP	Acyl CoA binding protein	0
SPRG_13906	hypothetical protein	PF00328.14	Acid_phosphat_A	Histidine acid phosphatase	4	7,25933	23,272614	3,742015	1,392802
SPRG_13905	hypothetical protein	PF00328.14	Acid_phosphat_A	Histidine acid phosphatase	7	40,581736	31,204606	4,877873	4,934375
SPRG_15821	hypothetical protein	PF04587.7	ADP_PFK_GK	ADP-specific Phosphofructokinase/Glucokinase conserved region	1
SPRG_19180	hypothetical protein	PF00248.13	Aldo_ket_red	Aldo/keto reductase family	0
SPRG_07813	hypothetical protein	PF08787.3	Alginate_lyase2	Alginate lyase	5	12,560932	10,905474	16,189426	8,336986
SPRG_00620	aspartyl/glutamyl-tRNA amidotransferase subunit A	PF01425.13	Amidase	Amidase	2
SPRG_09234	hypothetical protein	PF00023.22	Ank	Ankyrin repeat	3	55,301644	59,746418	15,645126	25,62555
SPRG_07251	hypothetical protein	PF00023.22	Ank	Ankyrin repeat	0
SPRG_02058	hypothetical protein	PF00023.22	Ank	Ankyrin repeat	3	20,842817	24,682603	1,354037	4,829818
SPRG_15644	hypothetical protein	PF00023.22	Ank	Ankyrin repeat	1
SPRG_16808	hypothetical protein	PF00023.22	Ank	Ankyrin repeat	2
SPRG_09821	hypothetical protein	PF00023.22	Ank	Ankyrin repeat	2
SPRG_17494	hypothetical protein	PF00023.22	Ank	Ankyrin repeat	1
SPRG_12293	hypothetical protein	PF00023.22	Ank	Ankyrin repeat	1
SPRG_07379	hypothetical protein	PF10208.1	Armet	Degradation arginine-rich protein for mis-folding	0
SPRG_03084	hypothetical protein	PF00026.15	Asp	Eukaryotic aspartyl protease	3	0	20,035687	51,997628	34,657424
SPRG_05634	hypothetical protein	PF00026.15	Asp	Eukaryotic aspartyl protease	2
SPRG_11354	hypothetical protein	PF01400.16	Astacin	Astacin (Peptidase family M12A)	2
SPRG_18862	hypothetical protein	PF01400.16	Astacin	Astacin (Peptidase family M12A)	5	4,566927	259,843242	514,424402	173,647348
SPRG_02955	hypothetical protein	PF01145.17	Band_7	SPFH domain / Band 7 family	1
SPRG_11163	hypothetical protein	PF00144.16	Beta-lactamase	Beta-lactamase	5	0	0,182043	0,194023	0,105316
SPRG_14397	hypothetical protein	PF00144.16	Beta-lactamase	Beta-lactamase	5	0	0,364085	1,358162	2,211635
SPRG_14396	hypothetical protein	PF00144.16	Beta-lactamase	Beta-lactamase	7	0	1,489007	1,587001	2,691954
SPRG_11166	hypothetical protein	PF00144.16	Beta-lactamase	Beta-lactamase	5	0	0,173178	0,553725	1,302438
SPRG_14399	hypothetical protein	PF00144.16	Beta-lactamase	Beta-lactamase	5	1,14625	0	0,776566	1,686083
SPRG_13786	hypothetical protein	PF00144.16	Beta-lactamase	Beta-lactamase	4	0	0	0,097189	0,527544
SPRG_11162	hypothetical protein	PF00144.16	Beta-lactamase	Beta-lactamase	6	0	0	0,197269	0,321233
SPRG_02605	hypothetical protein	PF00144.16	Beta-lactamase	Beta-lactamase	3	0	0	0	0
SPRG_10440	hypothetical protein	PF04857.12	CAF1	CAF1 family ribonuclease	3	20,137448	38,824999	47,523898	32,661871
SPRG_11785	hypothetical protein	PF00194.13	Carb_anhydrase	Eukaryotic-type carbonic anhydrase	2	28,727115	16,413851	17,93142	15,668062
SPRG_13301	hypothetical protein	PF00194.13	Carb_anhydrase	Eukaryotic-type carbonic anhydrase	2	159,2329	108,182815	60,708497	78,232848
SPRG_13799	hypothetical protein	PF00734.10	CBM_1	Fungal cellulose binding domain	0
SPRG_04305	hypothetical protein	PF00734.10	CBM_1	Fungal cellulose binding domain	1
SPRG_07797	secreted protein SPM5F8	PF00734.10	CBM_1	Fungal cellulose binding domain	5	3,112336	1,413113	12,350117	12,262782
SPRG_12207	hypothetical protein	PF00734.10	CBM_1	Fungal cellulose binding domain	2	2,019174	13,797508	41,038717	10,581029
SPRG_16105	hypothetical protein	PF00734.10	CBM_1	Fungal cellulose binding domain	1
SPRG_15210	hypothetical protein	PF00734.10	CBM_1	Fungal cellulose binding domain	2	0,259361	0,659453	2,28427	0,190754
SPRG_01734	hypothetical protein	PF00734.10	CBM_1	Fungal cellulose binding domain	0
SPRG_08029	hypothetical protein	PF00734.10	CBM_1	Fungal cellulose binding domain	0
SPRG_09891	hypothetical protein	PF00734.10	CBM_1	Fungal cellulose binding domain	1
SPRG_07795	secreted protein SPM5F8	PF00734.10	CBM_1	Fungal cellulose binding domain	3	15,829889	7,579379	7,938909	9,374502
SPRG_07825	hypothetical protein	PF00734.10	CBM_1	Fungal cellulose binding domain	1
SPRG_12309	hypothetical protein	PF00734.10	CBM_1	Fungal cellulose binding domain	1
SPRG_16106	hypothetical protein	PF00734.10	CBM_1	Fungal cellulose binding domain	1
SPRG_07796	hypothetical protein	PF00734.10	CBM_1	Fungal cellulose binding domain	1
SPRG_09802	hypothetical protein	PF00734.10	CBM_1	Fungal cellulose binding domain	0
SPRG_12310	hypothetical protein	PF00734.10	CBM_1	Fungal cellulose binding domain	0
SPRG_12306	hypothetical protein	PF00734.10	CBM_1	Fungal cellulose binding domain	1
SPRG_16103	hypothetical protein	PF00734.10	CBM_1	Fungal cellulose binding domain	3	18,353878	29,577435	0,175133	0,190125
SPRG_09801	secreted protein SPM5F8	PF00734.10	CBM_1	Fungal cellulose binding domain	1
SPRG_07799	hypothetical protein	PF00734.10	CBM_1	Fungal cellulose binding domain	2
SPRG_15867	hypothetical protein	PF00734.10	CBM_1	Fungal cellulose binding domain	3	5,544024	3,252981	108,34575	16,153192
SPRG_18054	hypothetical protein	PF00734.10	CBM_1	Fungal cellulose binding domain	2
SPRG_19307	hypothetical protein	PF00734.10	CBM_1	Fungal cellulose binding domain	0
SPRG_20319	hypothetical protein	PF00734.10	CBM_1	Fungal cellulose binding domain	2
SPRG_19916	hypothetical protein	PF00734.10	CBM_1	Fungal cellulose binding domain	0
SPRG_20321	hypothetical protein	PF00734.10	CBM_1	Fungal cellulose binding domain	1
SPRG_18857	hypothetical protein	PF00734.10	CBM_1	Fungal cellulose binding domain	14	146,736843	29,590173	9,598382	34,981496
SPRG_18911	hypothetical protein	PF00734.10	CBM_1	Fungal cellulose binding domain	3	395,48109	408,344383	40,861683	40,042648
SPRG_21135	hypothetical protein	PF00734.10	CBM_1	Fungal cellulose binding domain	2
SPRG_21685	hypothetical protein	PF00734.10	CBM_1	Fungal cellulose binding domain	2
SPRG_21684	hypothetical protein	PF00734.10	CBM_1	Fungal cellulose binding domain	0
SPRG_21098	hypothetical protein	PF00571.20	CBS	CBS domain pair	0
SPRG_00317	hypothetical protein	PF00150.10	Cellulase	Cellulase (glycosyl hydrolase family 5)	1
SPRG_03271	hypothetical protein	PF00150.10	Cellulase	Cellulase (glycosyl hydrolase family 5)	3	0	0	0,386398	0,139825
SPRG_15528	hypothetical protein	PF05257.8	CHAP	CHAP domain	5	84,385565	51,16406	3,078376	8,354726
SPRG_02319	hypothetical protein	PF05257.8	CHAP	CHAP domain	5	11,462505	4,371689	0	0
SPRG_02489	hypothetical protein	PF01633.12	Choline_kinase	Choline/ethanolamine kinase	2
SPRG_12447	hypothetical protein	PF00027.21	cNMP_binding	Cyclic nucleotide-binding domain	5	0	0	3,464155	1,178725
SPRG_01703	hypothetical protein	PF00394.14	Cu-oxidase	Multicopper oxidase	3	0	0	1,826341	0
SPRG_00270	hypothetical protein	PF07732.7	Cu-oxidase_3	Multicopper oxidase	6	0,352825	0	12,788269	8,174083
SPRG_05722	cyclase	PF04199.5	Cyclase	Putative cyclase	5	129,618741	131,699094	15,662834	5,482035
SPRG_00707	3-deoxy-7-phosphoheptulonate synthase	PF00793.12	DAHP_synth_1	DAHP synthetase I family	2
SPRG_17560	3-deoxy-7-phosphoheptulonate synthase	PF00793.12	DAHP_synth_1	DAHP synthetase I family	2
SPRG_07731	hypothetical protein	PF05652.4	DcpS	Scavenger mRNA decapping enzyme (DcpS)	3	16,466496	24,894341	2,864322	8,673905
SPRG_09748	dihydrodipicolinate synthase	PF00701.14	DHDPS	Dihydrodipicolinate synthetase family	1
SPRG_09681	hypothetical protein	PF00200.15	Disintegrin	Disintegrin	0
SPRG_14051	hypothetical protein	PF00200.15	Disintegrin	Disintegrin	1
SPRG_14052	hypothetical protein	PF00200.15	Disintegrin	Disintegrin	0
SPRG_16920	hypothetical protein	PF00200.15	Disintegrin	Disintegrin	0
SPRG_18976	hypothetical protein	PF00200.15	Disintegrin	Disintegrin	0
SPRG_10227	sigma cross-reacting protein 27A	PF01965.16	DJ-1_PfpI	DJ-1/PfpI family	3	35,752398	39,194177	1,755193	13,147541
SPRG_13510	hypothetical protein	PF01965.16	DJ-1_PfpI	DJ-1/PfpI family	0
SPRG_04848	hypothetical protein	PF00226.23	DnaJ	DnaJ domain	0
SPRG_00888	DnaJ subfamily A member 2	PF00226.23	DnaJ	DnaJ domain	0
SPRG_14190	hypothetical protein	PF00226.23	DnaJ	DnaJ domain	9	0	7,407636	10,549544	5,024368
SPRG_19113	hypothetical protein	PF00226.23	DnaJ	DnaJ domain	0
SPRG_21429	hypothetical protein	PF08883.3	DOPA_dioxygen	Dopa 4,5-dioxygenase family	6	8,676956	2,385087	5,560739	6,381705
SPRG_09655	hypothetical protein	PF03330.10	DPBB_1	Rare lipoprotein A (RlpA)-like double-psi beta-barrel	5	0	0	0	0,224155
SPRG_13966	hypothetical protein	PF03330.10	DPBB_1	Rare lipoprotein A (RlpA)-like double-psi beta-barrel	0
SPRG_19388	hypothetical protein	PF03330.10	DPBB_1	Rare lipoprotein A (RlpA)-like double-psi beta-barrel	8	18,585182	28,969206	3,722603	2,496075
SPRG_11657	hypothetical protein	PF10223.1	DUF2181	Uncharacterized conserved protein (DUF2181)	4	28,147498	26,837963	4,426841	6,099652
SPRG_01522	hypothetical protein	PF10067.1	DUF2306	Predicted membrane protein (DUF2306)	0
SPRG_01961	hypothetical protein	PF10282.1	DUF2394	Domain of unknown function (DUF2394)	2
SPRG_07537	hypothetical protein	PF10287.1	DUF2401	Putative secretory protein (DUF2401)	1
SPRG_07536	hypothetical protein	PF10287.1	DUF2401	Putative secretory protein (DUF2401)	2
SPRG_17720	hypothetical protein	PF05705.6	DUF829	Eukaryotic protein of unknown function (DUF829)	0
SPRG_06694	hypothetical protein	PF05705.6	DUF829	Eukaryotic protein of unknown function (DUF829)	0
SPRG_03645	hypothetical protein	PF06110.3	DUF953	Eukaryotic protein of unknown function (DUF953)	2
SPRG_03646	hypothetical protein	PF06110.3	DUF953	Eukaryotic protein of unknown function (DUF953)	2
SPRG_02894	hypothetical protein	PF01207.9	Dus	Dihydrouridine synthase (Dus)	2
SPRG_02094	hypothetical protein	PF00036.24	efhand	EF hand	3
SPRG_11986	hypothetical protein	PF07974.5	EGF_2	EGF-like domain	2
SPRG_18587	hypothetical protein	PF07974.5	EGF_2	EGF-like domain	0
SPRG_02166	hypothetical protein	PF07974.5	EGF_2	EGF-like domain	0
SPRG_17149	hypothetical protein	PF07974.5	EGF_2	EGF-like domain	0
SPRG_05778	tubular mastigoneme protein	PF07974.5	EGF_2	EGF-like domain	0
SPRG_07129	hypothetical protein	PF07974.5	EGF_2	EGF-like domain	0
SPRG_03525	hypothetical protein	PF07974.5	EGF_2	EGF-like domain	2
SPRG_02106	hypothetical protein	PF07974.5	EGF_2	EGF-like domain	39	0,142348	0,045242	43,083945	34,810726
SPRG_12262	hypothetical protein	PF07974.5	EGF_2	EGF-like domain	2
SPRG_03582	hypothetical protein	PF07974.5	EGF_2	EGF-like domain	6	736,288019	614,255332	197,525937	386,678025
SPRG_15689	hypothetical protein	PF00964.9	Elicitin	Elicitin	7	0	0	1,225763	0,166336
SPRG_16448	hypothetical protein	PF00964.9	Elicitin	Elicitin	14	0	0	4,085562	0,841176
SPRG_15687	hypothetical protein	PF00964.9	Elicitin	Elicitin	2
SPRG_14995	hypothetical protein	PF00964.9	Elicitin	Elicitin	0
SPRG_16056	hypothetical protein	PF00964.9	Elicitin	Elicitin	0
SPRG_04975	hypothetical protein	PF00964.9	Elicitin	Elicitin	2
SPRG_15859	hypothetical protein	PF00964.9	Elicitin	Elicitin	4	0,414429	7,376101	372,861229	312,423388
SPRG_13072	hypothetical protein	PF00964.9	Elicitin	Elicitin	5	1,041276	1,323776	43,502606	30,122851
SPRG_15858	hypothetical protein	PF00964.9	Elicitin	Elicitin	3	0,742437	0,471931	311,350198	96,104049
SPRG_13071	hypothetical protein	PF00964.9	Elicitin	Elicitin	3	0,359849	0,457476	39,250474	14,556342
SPRG_14023	hypothetical protein	PF00964.9	Elicitin	Elicitin	3	0	2,861418	55,8101	54,29703
SPRG_04087	hypothetical protein	PF00964.9	Elicitin	Elicitin	0
SPRG_04384	hypothetical protein	PF00964.9	Elicitin	Elicitin	2
SPRG_04815	hypothetical protein	PF00964.9	Elicitin	Elicitin	0
SPRG_13021	hypothetical protein	PF00964.9	Elicitin	Elicitin	2
SPRG_13228	hypothetical protein	PF00964.9	Elicitin	Elicitin	0
SPRG_08128	DNA/RNA non-specific endonuclease	PF01223.15	Endonuclease_NS	DNA/RNA non-specific endonuclease	1
SPRG_08130	DNA/RNA non-specific endonuclease	PF01223.15	Endonuclease_NS	DNA/RNA non-specific endonuclease	1
SPRG_08127	DNA/RNA non-specific endonuclease	PF01223.15	Endonuclease_NS	DNA/RNA non-specific endonuclease	1
SPRG_05437	mitochondrial nuclease	PF01223.15	Endonuclease_NS	DNA/RNA non-specific endonuclease	3	0,243252	3,710958	1,812791	3,578126
SPRG_19251	hypothetical protein	PF03372.15	Exo_endo_phos	Endonuclease/Exonuclease/phosphatase family	0
SPRG_19332	hypothetical protein	PF04116.5	FA_hydroxylase	Fatty acid hydroxylase superfamily	1
SPRG_11377	hypothetical protein	PF00041.13	fn3	Fibronectin type III domain	9	0	7,179559	6,404438	3,340893
SPRG_18636	hypothetical protein	PF00041.13	fn3	Fibronectin type III domain	8	0	0,353738	1,22531	0,306969
SPRG_05384	hypothetical protein	PF00041.13	fn3	Fibronectin type III domain	114	0,023924	0,091244	8,484944	4,689214
SPRG_19863		PF00041.13	fn3	Fibronectin type III domain	142	0,041424	0,305441	4,602501	1,840168
SPRG_03974	hypothetical protein	PF00041.13	fn3	Fibronectin type III domain	7	0,032025	6,663522	16,446109	8,306707
SPRG_03489	hypothetical protein	PF10162.1	G8	G8 domain	5	0	1,222975	0,99932	4,716798
SPRG_03745	hypothetical protein	PF01590.18	GAF	GAF domain	1
SPRG_05735	hypothetical protein	PF02140.10	Gal_Lectin	Galactose binding lectin domain	2
SPRG_02667	hypothetical protein	PF07802.3	GCK	GCK domain	1
SPRG_07833	glycerophosphoryl diester phosphodiesterase	PF03009.9	GDPD	Glycerophosphoryl diester phosphodiesterase family	1
SPRG_05517	glycerophosphoryl diester phosphodiesterase	PF03009.9	GDPD	Glycerophosphoryl diester phosphodiesterase family	1
SPRG_07832	glycerophosphoryl diester phosphodiesterase	PF03009.9	GDPD	Glycerophosphoryl diester phosphodiesterase family	1
SPRG_08201	hypothetical protein	PF04828.6	GFA	Glutathione-dependent formaldehyde-activating enzyme	6	8,516424	131,600712	22,185051	8,998466
SPRG_12725	hypothetical protein	PF03227.8	GILT	Gamma interferon inducible lysosomal thiol reductase (GILT)	0
SPRG_04965	glutamine-fructose-6-phosphate transaminase	TIGR01135	glmS	glutamine-fructose-6-phosphate transaminase (isomerizing)	3	90,036393	114,029811	12,16883	15,217161
SPRG_19873	hypothetical protein	PF05096.4	Glu_cyclase_2	Glutamine cyclotransferase	2
SPRG_00827	beta-amylase	PF01373.9	Glyco_hydro_14	Glycosyl hydrolase family 14	2
SPRG_07384	hypothetical protein	PF00722.13	Glyco_hydro_16	Glycosyl hydrolases family 16	3	0	0	2,420524	2,829858
SPRG_07386	hypothetical protein	PF00722.13	Glyco_hydro_16	Glycosyl hydrolases family 16	1
SPRG_11965	hypothetical protein	PF00704.20	Glyco_hydro_18	Glycosyl hydrolases family 18	3	9,38408	9,38408	9,38408	9,38408
SPRG_09552	endochitinase	PF00704.20	Glyco_hydro_18	Glycosyl hydrolases family 18	1
SPRG_09551	endochitinase	PF00704.20	Glyco_hydro_18	Glycosyl hydrolases family 18	4	0	0,540203	0	0
SPRG_09553	endochitinase	PF00704.20	Glyco_hydro_18	Glycosyl hydrolases family 18	2
SPRG_05977	chitinase A	PF00704.20	Glyco_hydro_18	Glycosyl hydrolases family 18	1
SPRG_13862	hypothetical protein	PF00704.20	Glyco_hydro_18	Glycosyl hydrolases family 18	3	0	0,255983	15,005623	6,664144
SPRG_20785	hypothetical protein	PF00704.20	Glyco_hydro_18	Glycosyl hydrolases family 18	5	16,190521	9,457068	7,263133	17,700728
SPRG_04559	hypothetical protein	PF00704.20	Glyco_hydro_18	Glycosyl hydrolases family 18	1
SPRG_06926	hypothetical protein	PF00182.11	Glyco_hydro_19	Chitinase class I	1
SPRG_08969	hypothetical protein	PF00182.11	Glyco_hydro_19	Chitinase class I	1
SPRG_16539	hypothetical protein	PF00728.14	Glyco_hydro_20	Glycosyl hydrolase family 20, catalytic domain	2	16,190521	9,457068	7,263133	17,700728
SPRG_20424	hypothetical protein	PF00295.9	Glyco_hydro_28	Glycosyl hydrolases family 28	1
SPRG_06217	hypothetical protein	PF00933.13	Glyco_hydro_3	Glycosyl hydrolase family 3 N terminal domain	3
SPRG_17855	hypothetical protein	PF00933.13	Glyco_hydro_3	Glycosyl hydrolase family 3 N terminal domain	0
SPRG_06216	hypothetical protein	PF00933.13	Glyco_hydro_3	Glycosyl hydrolase family 3 N terminal domain	2
SPRG_11332	hypothetical protein	PF00933.13	Glyco_hydro_3	Glycosyl hydrolase family 3 N terminal domain	5	21,305799	53,125374	1,32489	2,800906
SPRG_19152	hypothetical protein	PF07748.5	Glyco_hydro_38C	Glycosyl hydrolases family 38 C-terminal domain	5	19,294415	41,647136	19,357168	12,197883
SPRG_01028	hypothetical protein	PF01532.12	Glyco_hydro_47	Glycosyl hydrolase family 47	2
SPRG_07800	hypothetical protein	PF01341.9	Glyco_hydro_6	Glycosyl hydrolases family 6	2
SPRG_07801	hypothetical protein	PF01341.9	Glyco_hydro_6	Glycosyl hydrolases family 6	2
SPRG_07827	hypothetical protein	PF01341.9	Glyco_hydro_6	Glycosyl hydrolases family 6	3	0	0,182043	6,208742	2,001003
SPRG_07824	hypothetical protein	PF01341.9	Glyco_hydro_6	Glycosyl hydrolases family 6	2
SPRG_21347	hypothetical protein	PF01341.9	Glyco_hydro_6	Glycosyl hydrolases family 6	2
SPRG_00934	hypothetical protein	PF03198.6	Glyco_hydro_72	Glycolipid anchored surface protein (GAS1)	1
SPRG_00592	hypothetical protein	PF03198.6	Glyco_hydro_72	Glycolipid anchored surface protein (GAS1)	2
SPRG_05849	hypothetical protein	PF00534.12	Glycos_transf_1	Glycosyl transferases group 1	3	0	6,981439	7,538803	4,145212
SPRG_19956	hypothetical protein	PF00534.12	Glycos_transf_1	Glycosyl transferases group 1	4	0	5,80244	0,498734	3,898274
SPRG_09964	hypothetical protein	PF00534.12	Glycos_transf_1	Glycosyl transferases group 1	1
SPRG_04972	glyoxalase/bleomycin resistance protein/dioxygenase	PF00903.17	Glyoxalase	Glyoxalase/Bleomycin resistance protein/Dioxygenase superfamily	0
SPRG_01483	hypothetical protein	PF00732.11	GMC_oxred_N	GMC oxidoreductase	5	2,870293	5,473511	82,903792	44,120651
SPRG_01485	hypothetical protein	PF00732.11	GMC_oxred_N	GMC oxidoreductase	3	1,607626	0	7,260936	4,138304
SPRG_01486	hypothetical protein	PF00732.11	GMC_oxred_N	GMC oxidoreductase	4	12,905154	13,444083	18,943234	50,291499
SPRG_15173	hypothetical protein	PF07172.3	GRP	Glycine rich protein family	0
SPRG_18091	hypothetical protein	PF03457.6	HA	Helicase associated domain	0
SPRG_02638	E3 ubiquitin-protein ligase SMURF2	PF00632.17	HECT	HECT-domain (ubiquitin-transferase)	0
SPRG_16305	hypothetical protein	PF00632.17	HECT	HECT-domain (ubiquitin-transferase)	1
SPRG_19683	hypothetical protein	PF00632.17	HECT	HECT-domain (ubiquitin-transferase)	2	10,625243	6,407587	5,814116	5,410126
SPRG_07140	hypothetical protein	PF03328.6	HpcH_HpaI	HpcH/HpaI aldolase/citrate lyase family	0
SPRG_06720	hypothetical protein	PF00012.12	HSP70	Hsp70 protein	2	3,677329	10,752485	6,228326	5,544415
SPRG_20880	hypothetical protein	PF00459.17	Inositol_P	Inositol monophosphatase family	0
SPRG_08739	pyrazinamidase/nicotinamidase	PF00857.12	Isochorismatase	Isochorismatase family	1
SPRG_17012	pyrazinamidase/nicotinamidase	PF00857.12	Isochorismatase	Isochorismatase family	2	8,934652	0,757242	6,860158	2,847535
SPRG_09632	pyrazinamidase/nicotinamidase	PF00857.12	Isochorismatase	Isochorismatase family	1
SPRG_09633	nicotinamidase	PF00857.12	Isochorismatase	Isochorismatase family	1
SPRG_17011	pyrazinamidase/nicotinamidase	PF00857.12	Isochorismatase	Isochorismatase family	1
SPRG_11788	hypothetical protein	PF00050.13	Kazal_1	Kazal-type serine protease inhibitor domain	4	9,227016	0,391011	3,125576	6,107636
SPRG_10958	hypothetical protein	PF00050.13	Kazal_1	Kazal-type serine protease inhibitor domain	2
SPRG_05363	hypothetical protein	PF00050.13	Kazal_1	Kazal-type serine protease inhibitor domain	2	154,705793	53,008845	27,984707	124,100438
SPRG_16334	hypothetical protein	PF00050.13	Kazal_1	Kazal-type serine protease inhibitor domain	3	0	0	0	0,514356
SPRG_13295	hypothetical protein	PF00050.13	Kazal_1	Kazal-type serine protease inhibitor domain	3
SPRG_09559	hypothetical protein	PF00050.13	Kazal_1	Kazal-type serine protease inhibitor domain	3	17,720701	4,011898	0,822294	3,570733
SPRG_16956	hypothetical protein	PF07648.7	Kazal_2	Kazal-type serine protease inhibitor domain	4	0,660988	6,302365	531,996833	155,808505
SPRG_09563	hypothetical protein	PF07648.7	Kazal_2	Kazal-type serine protease inhibitor domain	6	0	0	38,137069	11,205038
SPRG_08968	hypothetical protein	PF07648.7	Kazal_2	Kazal-type serine protease inhibitor domain	0
SPRG_12359	metallo-beta-lactamase superfamily protein	PF00753.19	Lactamase_B	Metallo-beta-lactamase superfamily	2	0	0	60,037429	4,415198
SPRG_16153	metallo-beta-lactamase superfamily protein	PF00753.19	Lactamase_B	Metallo-beta-lactamase superfamily	2	0,542056	0,344558	12,853197	1,59468
SPRG_12365	metallo-beta-lactamase superfamily protein	PF00753.19	Lactamase_B	Metallo-beta-lactamase superfamily	2
SPRG_13109	hypothetical protein	PF00753.19	Lactamase_B	Metallo-beta-lactamase superfamily	1
SPRG_17967	hypothetical protein	PF02900.10	LigB	Catalytic LigB subunit of aromatic ring-opening dioxygenase	0
SPRG_09380	hypothetical protein	PF01764.17	Lipase_3	Lipase (class 3)	5	52,303122	152,771786	30,248973	31,900098
SPRG_14151	protein-tyrosine-phosphatase	PF01451.13	LMWPc	Low molecular weight phosphotyrosine protein phosphatase	0
SPRG_07901	hypothetical protein	PF00149.20	Metallophos	Calcineurin-like phosphoesterase	3	0	1,342013	0,143033	0,155277
SPRG_13332	hypothetical protein	PF00149.20	Metallophos	Calcineurin-like phosphoesterase	2
SPRG_13955	hypothetical protein	PF00149.20	Metallophos	Calcineurin-like phosphoesterase	2
SPRG_17792	hypothetical protein	PF00149.20	Metallophos	Calcineurin-like phosphoesterase	4	0	0	0,147814	0
SPRG_11885	hypothetical protein	PF00149.20	Metallophos	Calcineurin-like phosphoesterase	3	10,336423	15,476834	0,155617	0,84469
SPRG_07899	hypothetical protein	PF00149.20	Metallophos	Calcineurin-like phosphoesterase	3	0	0	0	0
SPRG_13958	hypothetical protein	PF00149.20	Metallophos	Calcineurin-like phosphoesterase	3	0	0,273564	0	0
SPRG_07900	hypothetical protein	PF00149.20	Metallophos	Calcineurin-like phosphoesterase	2
SPRG_13960	hypothetical protein	PF00149.20	Metallophos	Calcineurin-like phosphoesterase	3	0	0	0	0
SPRG_13314	hypothetical protein	PF00149.20	Metallophos	Calcineurin-like phosphoesterase	3	0	0	0	0
SPRG_13959	hypothetical protein	PF00149.20	Metallophos	Calcineurin-like phosphoesterase	3
SPRG_13956	hypothetical protein	PF00149.20	Metallophos	Calcineurin-like phosphoesterase	5	0	0	0	0
SPRG_13444	hypothetical protein	PF00149.20	Metallophos	Calcineurin-like phosphoesterase	1
SPRG_09011	hypothetical protein	PF00149.20	Metallophos	Calcineurin-like phosphoesterase	1
SPRG_07874	hypothetical protein	PF00149.20	Metallophos	Calcineurin-like phosphoesterase	2
SPRG_07875	hypothetical protein	PF00149.20	Metallophos	Calcineurin-like phosphoesterase	3
SPRG_09669	hypothetical protein	PF00149.20	Metallophos	Calcineurin-like phosphoesterase	1
SPRG_09062	hypothetical protein	PF00149.20	Metallophos	Calcineurin-like phosphoesterase	1
SPRG_10961	hypothetical protein	PF00149.20	Metallophos	Calcineurin-like phosphoesterase	3
SPRG_17836	hypothetical protein	PF00149.20	Metallophos	Calcineurin-like phosphoesterase	2
SPRG_01773	hypothetical protein	PF00149.20	Metallophos	Calcineurin-like phosphoesterase	3
SPRG_19994	hypothetical protein	PF00149.20	Metallophos	Calcineurin-like phosphoesterase	5	10,150709	20,801461	4,516199	11,476994
SPRG_04044	methyltransferase type 11	PF08241.4	Methyltransf_11	Methyltransferase domain	0
SPRG_18839	hypothetical protein	PF10294.1	Methyltransf_16	Putative methyltransferase	8	0	7,913433	9,68932	8,066185
SPRG_06326	hypothetical protein	PF10294.1	Methyltransf_16	Putative methyltransferase	0
SPRG_20698	hypothetical protein	PF02854.11	MIF4G	MIF4G domain	2
SPRG_01524	stromal cell-derived factor 2	PF02815.11	MIR	MIR domain	0
SPRG_09889	hypothetical protein	TIGR02232	myxo_disulf_rpt	Myxococcus cysteine-rich repeat	5	0,471141	167,634374	112,434684	52,45344
SPRG_13552	hypothetical protein	PF05089.4	NAGLU	Alpha-N-acetylglucosaminidase (NAGLU)	2
SPRG_02675	hypothetical protein	PF02136.12	NTF2	Nuclear transport factor 2 (NTF2) domain	2
SPRG_01447	GDP-mannose pyrophosphorylase	PF00483.15	NTP_transferase	Nucleotidyl transferase	1
SPRG_19707	hypothetical protein	TIGR03304	OMP85_target	outer membrane insertion C-terminal signal	1
SPRG_03223	hypothetical protein	PF00067.14	p450	Cytochrome P450	1
SPRG_05318	hypothetical protein	PF02225.14	PA	PA domain	2
SPRG_04075	hypothetical protein	PF02225.14	PA	PA domain	3	0,591893	67,973465	166,814975	18,864023
SPRG_12177	hypothetical protein	PF02225.14	PA	PA domain	3	21,648197	23,518272	6,93316	10,711003
SPRG_15616	hypothetical protein	PF02225.14	PA	PA domain	3	3,064974	6,927121	1,384313	0,751406
SPRG_00319	hypothetical protein	PF02089.7	Palm_thioest	Palmitoyl protein thioesterase	0
SPRG_02838	cysteine synthase	PF00291.17	PALP	Pyridoxal-phosphate dependent enzyme	1
SPRG_13532	cysteine synthase	PF00291.17	PALP	Pyridoxal-phosphate dependent enzyme	3
SPRG_10313	hypothetical protein	PF00024.18	PAN_1	PAN domain	5	5,300331	4,492212	12,767601	6,713694
SPRG_11579	hypothetical protein	PF00024.18	PAN_1	PAN domain	3
SPRG_06490	hypothetical protein	PF00024.18	PAN_1	PAN domain	14	5,765194	2,653711	0,606076	2,558723
SPRG_16326	hypothetical protein	PF00024.18	PAN_1	PAN domain	3	28,366304	26,592226	7,187525	7,2494
SPRG_07539	hypothetical protein	PF00024.18	PAN_1	PAN domain	9	1,682946	15,511604	10,404037	8,277579
SPRG_19012	hypothetical protein	PF01734.14	Patatin	Patatin-like phospholipase	1
SPRG_06485	hypothetical protein	PF01161.12	PBP	Phosphatidylethanolamine-binding protein	1
SPRG_04464	disulfide-isomerase	TIGR01126	pdi_dom	protein disulfide-isomerase domain	0
SPRG_04286	hypothetical protein	PF00544.11	Pec_lyase_C	Pectate lyase	2
SPRG_02814	hypothetical protein	PF00112.15	Peptidase_C1	Papain family cysteine protease	8	0,367445	0	83,643258	46,617747
SPRG_03397	hypothetical protein	PF00112.15	Peptidase_C1	Papain family cysteine protease	1
SPRG_15071	hypothetical protein	PF00112.15	Peptidase_C1	Papain family cysteine protease	1
SPRG_04354	hypothetical protein	PF00112.15	Peptidase_C1	Papain family cysteine protease	0
SPRG_13771	hypothetical protein	PF00112.15	Peptidase_C1	Papain family cysteine protease	0
SPRG_16062	hypothetical protein	PF00112.15	Peptidase_C1	Papain family cysteine protease	0
SPRG_15081	hypothetical protein	PF00112.15	Peptidase_C1	Papain family cysteine protease	2	0,175228	0	0,593572	1,933148
SPRG_10871	hypothetical protein	PF00112.15	Peptidase_C1	Papain family cysteine protease	1
SPRG_14589	hypothetical protein	PF00112.15	Peptidase_C1	Papain family cysteine protease	0
SPRG_00637	hypothetical protein	PF00112.15	Peptidase_C1	Papain family cysteine protease	3	0	0	1,102247	0,683772
SPRG_04355	hypothetical protein	PF00112.15	Peptidase_C1	Papain family cysteine protease	0
SPRG_13768	hypothetical protein	PF00112.15	Peptidase_C1	Papain family cysteine protease	0
SPRG_02147	hypothetical protein	PF00112.15	Peptidase_C1	Papain family cysteine protease	1
SPRG_10280	hypothetical protein	PF00112.15	Peptidase_C1	Papain family cysteine protease	1
SPRG_06446	hypothetical protein	PF00112.15	Peptidase_C1	Papain family cysteine protease	0
SPRG_13780	hypothetical protein	PF00112.15	Peptidase_C1	Papain family cysteine protease	2	11,158332	1,112596	2,519863	3,701061
SPRG_15912	cysteine protease	PF00112.15	Peptidase_C1	Papain family cysteine protease	3	1386,108513	1523,712548	571,103813	536,891128
SPRG_00039	hypothetical protein	PF00112.15	Peptidase_C1	Papain family cysteine protease	1
SPRG_06048	hypothetical protein	PF00112.15	Peptidase_C1	Papain family cysteine protease	2	0	0	0,274239	0
SPRG_15299	hypothetical protein	PF00112.15	Peptidase_C1	Papain family cysteine protease	1
SPRG_12173	cysteine protease Cp	PF00112.15	Peptidase_C1	Papain family cysteine protease	4	25,399868	99,853354	10,677782	11,879219
SPRG_06046	hypothetical protein	PF00112.15	Peptidase_C1	Papain family cysteine protease	1
SPRG_17602	hypothetical protein	PF00112.15	Peptidase_C1	Papain family cysteine protease	2	0	0	0	0,146959
SPRG_03394	hypothetical protein	PF00112.15	Peptidase_C1	Papain family cysteine protease	0
SPRG_18273	hypothetical protein	PF00112.15	Peptidase_C1	Papain family cysteine protease	1
SPRG_14073	hypothetical protein	PF00112.15	Peptidase_C1	Papain family cysteine protease	1
SPRG_10281	hypothetical protein	PF00112.15	Peptidase_C1	Papain family cysteine protease	1
SPRG_05090	cathepsin H	PF00112.15	Peptidase_C1	Papain family cysteine protease	3	167,182788	2,04611	6,814898	2,071514
SPRG_04771	hypothetical protein	PF00112.15	Peptidase_C1	Papain family cysteine protease	2
SPRG_06047	hypothetical protein	PF00112.15	Peptidase_C1	Papain family cysteine protease	1
SPRG_06050	hypothetical protein	PF00112.15	Peptidase_C1	Papain family cysteine protease	2
SPRG_10282	hypothetical protein	PF00112.15	Peptidase_C1	Papain family cysteine protease	2
SPRG_13888	hypothetical protein	PF00112.15	Peptidase_C1	Papain family cysteine protease	2
SPRG_01736	hypothetical protein	PF00112.15	Peptidase_C1	Papain family cysteine protease	1
SPRG_11439	hypothetical protein	PF00112.15	Peptidase_C1	Papain family cysteine protease	1
SPRG_13889	hypothetical protein	PF00112.15	Peptidase_C1	Papain family cysteine protease	1
SPRG_03469	papain-type cysteine protease	PF00112.15	Peptidase_C1	Papain family cysteine protease	5	5,104327	2,781059	46,80783	26,681048
SPRG_01087	cysteine endopeptidase	PF00112.15	Peptidase_C1	Papain family cysteine protease	6	27,173888	71,868433	36,080048	20,34267
SPRG_08809	hypothetical protein	PF00112.15	Peptidase_C1	Papain family cysteine protease	6	43,77475	11,804736	2,31091	0,418121
SPRG_21337	hypothetical protein	PF00112.15	Peptidase_C1	Papain family cysteine protease	1
SPRG_21539	hypothetical protein	PF00112.15	Peptidase_C1	Papain family cysteine protease	2
SPRG_20483	hypothetical protein	PF00112.15	Peptidase_C1	Papain family cysteine protease	2
SPRG_19500	hypothetical protein	PF00112.15	Peptidase_C1	Papain family cysteine protease	4	301,662153	281,022998	25,372349	16,459378
SPRG_20482	hypothetical protein	PF00112.15	Peptidase_C1	Papain family cysteine protease	3	0	54,790285	0,726922	0
SPRG_05522	hypothetical protein	PF00648.13	Peptidase_C2	Calpain family cysteine protease	2
SPRG_16945	hypothetical protein	PF07722.5	Peptidase_C26	Peptidase C26	3	40,828551	20,98303	2,059838	3,993149
SPRG_11807	hypothetical protein	PF03577.7	Peptidase_C69	Peptidase family C69	7	78,130708	79,402211	4,071714	4,160244
SPRG_21260	hypothetical protein	PF01431.13	Peptidase_M13	Peptidase family M13	5	48,469086	2,21283	11,973718	6,20392
SPRG_11675	hypothetical protein	PF01431.13	Peptidase_M13	Peptidase family M13	4	18,513682	0,150875	1,688443	1,047415
SPRG_01409	hypothetical protein	PF00246.16	Peptidase_M14	Zinc carboxypeptidase	5	5,565348	6,551142	6,842636	6,51878
SPRG_16360	hypothetical protein	PF00246.16	Peptidase_M14	Zinc carboxypeptidase	2
SPRG_14672	hypothetical protein	PF00246.16	Peptidase_M14	Zinc carboxypeptidase	2
SPRG_14060	hypothetical protein	PF00246.16	Peptidase_M14	Zinc carboxypeptidase	2
SPRG_21733	hypothetical protein	PF00246.16	Peptidase_M14	Zinc carboxypeptidase	0
SPRG_19441	hypothetical protein	PF00883.13	Peptidase_M17	Cytosol aminopeptidase family, catalytic domain	3
SPRG_12685	neurolysin	PF01432.12	Peptidase_M3	Peptidase family M3	3
SPRG_18166	hypothetical protein	PF01435.10	Peptidase_M48	Peptidase family M48	0
SPRG_08672	hypothetical protein	PF01457.8	Peptidase_M8	Leishmanolysin	10	0	0,136407	42,597657	13,415521
SPRG_08671	hypothetical protein	PF01457.8	Peptidase_M8	Leishmanolysin	4	0	0	29,232398	8,915172
SPRG_12862	hypothetical protein	PF00450.14	Peptidase_S10	Serine carboxypeptidase	2
SPRG_01896	hypothetical protein	PF00450.14	Peptidase_S10	Serine carboxypeptidase	1
SPRG_04843	hypothetical protein	PF05577.4	Peptidase_S28	Serine carboxypeptidase S28	4	36,936365	1,145299	16,682522	16,45412
SPRG_15652	hypothetical protein	PF05577.4	Peptidase_S28	Serine carboxypeptidase S28	5	23,013637	0,384964	13,334718	14,030772
SPRG_15656	hypothetical protein	PF05577.4	Peptidase_S28	Serine carboxypeptidase S28	4	9,253623	0,192855	2,569335	3,235559
SPRG_15241	hypothetical protein	PF05577.4	Peptidase_S28	Serine carboxypeptidase S28	7	26,266322	48,988864	12,573715	6,130953
SPRG_05893	hypothetical protein	PF05577.4	Peptidase_S28	Serine carboxypeptidase S28	3
SPRG_20580	hypothetical protein	PF05577.4	Peptidase_S28	Serine carboxypeptidase S28	4	0,819107	0	4,786286	2,25913
SPRG_16239	hypothetical protein	PF00082.14	Peptidase_S8	Subtilase family	8	0	0,132241	11,980223	5,508318
SPRG_15001	hypothetical protein	PF00082.14	Peptidase_S8	Subtilase family	6	34,709523	1,353566	39,312112	94,594815
SPRG_15005	hypothetical protein	PF00082.14	Peptidase_S8	Subtilase family	4	40,917149	1,621341	44,209117	110,994723
SPRG_11131	hypothetical protein	PF00082.14	Peptidase_S8	Subtilase family	6	60,111507	0,434204	60,932586	158,002856
SPRG_15000	hypothetical protein	PF00082.14	Peptidase_S8	Subtilase family	5
SPRG_16344	hypothetical protein	PF00082.14	Peptidase_S8	Subtilase family	2
SPRG_14999	hypothetical protein	PF00082.14	Peptidase_S8	Subtilase family	2
SPRG_16238	hypothetical protein	PF00082.14	Peptidase_S8	Subtilase family	6	146,013962	1,607167	47,212808	92,862109
SPRG_16241	hypothetical protein	PF00082.14	Peptidase_S8	Subtilase family	5	69,975517	0	14,161917	44,9232
SPRG_16347	hypothetical protein	PF00082.14	Peptidase_S8	Subtilase family	5	65,204247	2,737074	12,606491	37,776859
SPRG_09630	hypothetical protein	PF00082.14	Peptidase_S8	Subtilase family	1
SPRG_02627	hypothetical protein	PF00082.14	Peptidase_S8	Subtilase family	3
SPRG_12330	hypothetical protein	PF00082.14	Peptidase_S8	Subtilase family	2
SPRG_14567	hypothetical protein	PF00082.14	Peptidase_S8	Subtilase family	3
SPRG_03155	hypothetical protein	PF00082.14	Peptidase_S8	Subtilase family	1
SPRG_17511	hypothetical protein	PF00082.14	Peptidase_S8	Subtilase family	2
SPRG_21856	hypothetical protein	PF00082.14	Peptidase_S8	Subtilase family	5	32,203768	0,599864	49,948551	125,453185
SPRG_21139	hypothetical protein	PF00082.14	Peptidase_S8	Subtilase family	1
SPRG_03852	phosphoglycerate/bisphosphoglycerate mutase	PF00300.14	PGAM	Phosphoglycerate mutase family	0
SPRG_12521	hypothetical protein	PF00300.14	PGAM	Phosphoglycerate mutase family	0
SPRG_12065	hypothetical protein	PF01663.14	Phosphodiest	Type I phosphodiesterase / nucleotide pyrophosphatase	6
SPRG_08882	hypothetical protein	PF02585.9	PIG-L	GlcNAc-PI de-N-acetylase	2
SPRG_10910	hypothetical protein	PF02585.9	PIG-L	GlcNAc-PI de-N-acetylase	0
SPRG_03200	CAMK protein kinase	PF00069.17	Pkinase	Protein kinase domain	5
SPRG_12666	hypothetical protein	PF00614.14	PLDc	Phospholipase D Active site motif	5
SPRG_08424	hypothetical protein	TIGR01376	POMP_repeat	Chlamydial polymorphic outer membrane protein repeat	38	0	0,409643	2,128435	0,612219
SPRG_18300	hypothetical protein	PF00481.13	PP2C	Protein phosphatase 2C	3
SPRG_02892	peptidyl-prolyl cis-trans isomerase	PF00160.13	Pro_isomerase	Cyclophilin type peptidyl-prolyl cis-trans isomerase/CLD	0
SPRG_20529	hypothetical protein	PF00160.13	Pro_isomerase	Cyclophilin type peptidyl-prolyl cis-trans isomerase/CLD	3
SPRG_12280	hypothetical protein	PF04886.4	PT	PT repeat	1
SPRG_08684	hypothetical protein	PF04886.4	PT	PT repeat	1
SPRG_07826	hypothetical protein	PF04886.4	PT	PT repeat	0
SPRG_13879	hypothetical protein	PF04886.4	PT	PT repeat	3
SPRG_15773	hypothetical protein	PF04886.4	PT	PT repeat	2
SPRG_15774	hypothetical protein	PF04886.4	PT	PT repeat	1
SPRG_13211	hypothetical protein	PF04886.4	PT	PT repeat	0
SPRG_20320	hypothetical protein	PF04886.4	PT	PT repeat	1
SPRG_20446	hypothetical protein	PF04886.4	PT	PT repeat	1
SPRG_21305	hypothetical protein	PF04851.7	ResIII	Type III restriction enzyme, res subunit	2
SPRG_08120	ribonuclease T2 family protein	PF00445.10	Ribonuclease_T2	Ribonuclease T2 family	2
SPRG_15143	ribonuclease T2 family protein	PF00445.10	Ribonuclease_T2	Ribonuclease T2 family	0
SPRG_03619	ribosomal protein rpl39	PF00832.12	Ribosomal_L39	Ribosomal L39 protein	5
SPRG_06358	30S ribosomal protein S9	PF00380.11	Ribosomal_S9	Ribosomal protein S9/S16	0
SPRG_05125	hypothetical protein	TIGR01251	ribP_PPkin	ribose-phosphate diphosphokinase	0
SPRG_09051	hypothetical protein	PF00652.14	Ricin_B_lectin	Ricin-type beta-trefoil lectin domain	5	43,243889	35,196283	3,720258	8,918836
SPRG_12803	hypothetical protein	PF00652.14	Ricin_B_lectin	Ricin-type beta-trefoil lectin domain	2
SPRG_00062	hypothetical protein	PF00652.14	Ricin_B_lectin	Ricin-type beta-trefoil lectin domain	2
SPRG_18436	hypothetical protein	PF00652.14	Ricin_B_lectin	Ricin-type beta-trefoil lectin domain	2
SPRG_15133	hypothetical protein	PF00652.14	Ricin_B_lectin	Ricin-type beta-trefoil lectin domain	4	8,570748	6,658669	0,806464	0,525299
SPRG_12808	hypothetical protein	PF00652.14	Ricin_B_lectin	Ricin-type beta-trefoil lectin domain	2
SPRG_17762	hypothetical protein	PF00652.14	Ricin_B_lectin	Ricin-type beta-trefoil lectin domain	1
SPRG_11862	hypothetical protein	PF00652.14	Ricin_B_lectin	Ricin-type beta-trefoil lectin domain	1
SPRG_11863	hypothetical protein	PF00652.14	Ricin_B_lectin	Ricin-type beta-trefoil lectin domain	3
SPRG_11861	hypothetical protein	PF00652.14	Ricin_B_lectin	Ricin-type beta-trefoil lectin domain	5	14,209267	13,585517	0,477349	0,518211
SPRG_05209	hypothetical protein	PF00652.14	Ricin_B_lectin	Ricin-type beta-trefoil lectin domain	1
SPRG_07712	hypothetical protein	PF00652.14	Ricin_B_lectin	Ricin-type beta-trefoil lectin domain	2
SPRG_08628	hypothetical protein	PF00652.14	Ricin_B_lectin	Ricin-type beta-trefoil lectin domain	4	729,283696	243,10044	34,295121	38,373477
SPRG_12804	hypothetical protein	PF00652.14	Ricin_B_lectin	Ricin-type beta-trefoil lectin domain	0
SPRG_12805	hypothetical protein	PF00652.14	Ricin_B_lectin	Ricin-type beta-trefoil lectin domain	4	47,170329	40,052229	4,716919	16,386226
SPRG_10169	hypothetical protein	PF00652.14	Ricin_B_lectin	Ricin-type beta-trefoil lectin domain	4	4,010348	2,549181	0,679236	0,36869
SPRG_13536	hypothetical protein	PF00652.14	Ricin_B_lectin	Ricin-type beta-trefoil lectin domain	1
SPRG_01357	hypothetical protein	PF00652.14	Ricin_B_lectin	Ricin-type beta-trefoil lectin domain	8
SPRG_20956	hypothetical protein	PF00652.14	Ricin_B_lectin	Ricin-type beta-trefoil lectin domain	6
SPRG_20540	hypothetical protein	PF00652.14	Ricin_B_lectin	Ricin-type beta-trefoil lectin domain	2
SPRG_20539	hypothetical protein	PF00652.14	Ricin_B_lectin	Ricin-type beta-trefoil lectin domain	2
SPRG_20531	hypothetical protein	PF00652.14	Ricin_B_lectin	Ricin-type beta-trefoil lectin domain	2
SPRG_20440	hypothetical protein	PF00652.14	Ricin_B_lectin	Ricin-type beta-trefoil lectin domain	3
SPRG_19553	hypothetical protein	PF00355.18	Rieske	Rieske [2Fe-2S] domain	0
SPRG_10063	peptidyl-prolyl cis-trans isomerase C	PF00639.13	Rotamase	PPIC-type PPIASE domain	0
SPRG_19311	hypothetical protein	PF03489.9	SapB_2	Saposin-like type B, region 2	1
SPRG_09339	ATP-binding Cassette superfamily protein	PF01547.17	SBP_bac_1	Bacterial extracellular solute-binding protein	3
SPRG_07530	hypothetical protein	PF00188.18	SCP	SCP-like extracellular protein	1
SPRG_14388	hypothetical protein	PF00188.18	SCP	SCP-like extracellular protein	1
SPRG_12910	hypothetical protein	PF00188.18	SCP	SCP-like extracellular protein	1
SPRG_12281	hypothetical protein	PF00188.18	SCP	SCP-like extracellular protein	3
SPRG_13882	hypothetical protein	PF00188.18	SCP	SCP-like extracellular protein	3
SPRG_20469	hypothetical protein	PF00188.18	SCP	SCP-like extracellular protein	0
SPRG_21357	hypothetical protein	PF00188.18	SCP	SCP-like extracellular protein	1
SPRG_03063	hypothetical protein	PF08238.4	Sel1	Sel1 repeat	3
SPRG_06579	hypothetical protein	PF08238.4	Sel1	Sel1 repeat	1
SPRG_06426	hypothetical protein	PF10262.1	SelT	Selenoprotein T	0
SPRG_12673	hypothetical protein	PF07228.4	SpoIIE	Stage II sporulation protein E (SpoIIE)	0
SPRG_20010	hypothetical protein	PF02290.7	SRP14	Signal recognition particle 14kD protein	0
SPRG_09645	hypothetical protein	TIGR01409	TAT_signal_seq	Tat (twin-arginine translocation) pathway signal sequence	0
SPRG_11017	hypothetical protein	TIGR01409	TAT_signal_seq	Tat (twin-arginine translocation) pathway signal sequence	0
SPRG_19947	hypothetical protein	TIGR01409	TAT_signal_seq	Tat (twin-arginine translocation) pathway signal sequence	1
SPRG_19401	hypothetical protein	PF00085.12	Thioredoxin	Thioredoxin	0
SPRG_07740	hypothetical protein	TIGR00104	TIGR00104	conserved hypothetical protein TIGR00104	1
SPRG_05896	hypothetical protein	TIGR00148	TIGR00148	UbiD family decarboxylases	9	0	0	1,236474	0,447439
SPRG_18577	hypothetical protein	TIGR00148	TIGR00148	UbiD family decarboxylases	9	0	0	0	0
SPRG_05035	hypothetical protein	PF07719.9	TPR_2	Tetratricopeptide repeat	3
SPRG_10532	hypothetical protein	PF07719.9	TPR_2	Tetratricopeptide repeat	4	36,810976	99,108212	2,687644	19,881146
SPRG_19242	hypothetical protein	PF07719.9	TPR_2	Tetratricopeptide repeat	2
SPRG_11583	hypothetical protein	PF01841.11	Transglut_core	Transglutaminase-like superfamily	4	8,060691	34,158555	0	0,538951
SPRG_15406	trehalase	PF01204.10	Trehalase	Trehalase	4	0,147509	0	2,298499	2,386765
SPRG_04160	hypothetical protein	PF01746.13	tRNA_m1G_MT	tRNA (Guanine-1)-methyltransferase	0
SPRG_11865	hypothetical protein	PF00089.18	Trypsin	Trypsin	1
SPRG_08920	hypothetical protein	PF00089.18	Trypsin	Trypsin	7	0,848308	3,594851	38,122754	8,942731
SPRG_13831	hypothetical protein	PF00089.18	Trypsin	Trypsin	1
SPRG_13827	hypothetical protein	PF00089.18	Trypsin	Trypsin	1
SPRG_08921	hypothetical protein	PF00089.18	Trypsin	Trypsin	3	39,739492	36,975418	0,780373	0,423587
SPRG_21246	hypothetical protein	PF00089.18	Trypsin	Trypsin	0
SPRG_21542	hypothetical protein	PF00089.18	Trypsin	Trypsin	0
SPRG_21247		PF00089.18	Trypsin	Trypsin	0
SPRG_20685	hypothetical protein	PF00089.18	Trypsin	Trypsin	1
SPRG_20686	hypothetical protein	PF00089.18	Trypsin	Trypsin	1
SPRG_21030	hypothetical protein	PF00089.18	Trypsin	Trypsin	0
SPRG_20684	hypothetical protein	PF00089.18	Trypsin	Trypsin	2
SPRG_20628	hypothetical protein	PF00089.18	Trypsin	Trypsin	0
SPRG_20627	hypothetical protein	PF00089.18	Trypsin	Trypsin	2
SPRG_19320	hypothetical protein	PF00090.11	TSP_1	Thrombospondin type 1 domain	4	0,501561	0,42509	227,722235	88,594317
SPRG_21152	hypothetical protein	PF00264.12	Tyrosinase	Common central domain of tyrosinase	0
SPRG_10843	uridine kinase	TIGR00235	udk	uridine kinase	2
SPRG_05790	hypothetical protein	PF01980.8	UPF0066	Uncharacterised protein family UPF0066	0
SPRG_07291	hypothetical protein	PF00400.24	WD40	WD domain, G-beta repeat	4	1,563564	16,186054	18,915877	13,635312
SPRG_00521	hypothetical protein	PF00400.24	WD40	WD domain, G-beta repeat	2
SPRG_08033	hypothetical protein	PF00642.16	zf-CCCH	Zinc finger C-x8-C-x5-C-x3-H type (and similar)	2
SPRG_13826	hypothetical protein				0
SPRG_04679	hypothetical protein				1
SPRG_06922	hypothetical protein				0
SPRG_15698	hypothetical protein				4	336,345845	134,722316	0,480229	2,606689
SPRG_18119	hypothetical protein				1
SPRG_10168	hypothetical protein				7	0	0,220548	0,176297	0
SPRG_11146	hypothetical protein				0
SPRG_04871	hypothetical protein				0
SPRG_14034	hypothetical protein				3
SPRG_06749	hypothetical protein				3
SPRG_07622	hypothetical protein				3
SPRG_02513	hypothetical protein				0
SPRG_11994	hypothetical protein				4	0	0	1,215237	1,319263
SPRG_06634	hypothetical protein				1
SPRG_09739	hypothetical protein				2
SPRG_10983	hypothetical protein				2
SPRG_12227	hypothetical protein				1
SPRG_10279	hypothetical protein				1
SPRG_06921	hypothetical protein				1
SPRG_09798	secreted protein SPM5F8				0
SPRG_03003	hypothetical protein				0
SPRG_00432	hypothetical protein				0
SPRG_16902	hypothetical protein				1
SPRG_08250	hypothetical protein				3
SPRG_13752	hypothetical protein				3
SPRG_16244	hypothetical protein				0
SPRG_04831	hypothetical protein				7	3,30378	0,656266	5,735533	6,074639
SPRG_07627	hypothetical protein				1
SPRG_05523	hypothetical protein				1
SPRG_15006	hypothetical protein				0
SPRG_02646	hypothetical protein				0
SPRG_17783	hypothetical protein				1
SPRG_17105	hypothetical protein				1
SPRG_17782	hypothetical protein				2
SPRG_00555	hypothetical protein				4
SPRG_18078	hypothetical protein				2
SPRG_17529	hypothetical protein				0
SPRG_10755	hypothetical protein				0
SPRG_09569	hypothetical protein				9	6,198111	10,660726	16,055456	13,809789
SPRG_07534	hypothetical protein				3
SPRG_18351	hypothetical protein				2
SPRG_09568	hypothetical protein				8	5,625704	12,653477	10,9942	9,389121
SPRG_18731	hypothetical protein				2
SPRG_14406	hypothetical protein				0
SPRG_08883	hypothetical protein				0
SPRG_16517	hypothetical protein				1
SPRG_18153	hypothetical protein				0
SPRG_02326	hypothetical protein				1
SPRG_05147	hypothetical protein				1
SPRG_06518	hypothetical protein				3
SPRG_12116	hypothetical protein				0
SPRG_04840	hypothetical protein				0
SPRG_06923	hypothetical protein				1
SPRG_16670	glycosyl hydrolase, family 18				0
SPRG_00729	hypothetical protein				3
SPRG_05807	hypothetical protein				3
SPRG_05808	hypothetical protein				4	40,794221	94,025768	99,202602	69,519676
SPRG_08032	hypothetical protein				3
SPRG_02748	hypothetical protein				6	77,438926	99,930225	56,074006	56,219684
SPRG_18493	hypothetical protein				6	59,30839	82,397883	47,131517	39,018718
SPRG_02747	hypothetical protein				4	277,006165	189,833559	80,809548	80,493125
SPRG_00460	hypothetical protein				4	24,635141	18,068473	3,958503	3,600489
SPRG_17187	hypothetical protein				2
SPRG_11158	hypothetical protein				1
SPRG_05505	hypothetical protein				1
SPRG_05506	hypothetical protein				1
SPRG_11523	hypothetical protein				1
SPRG_08089	hypothetical protein				3
SPRG_16827	hypothetical protein				0
SPRG_00562	hypothetical protein				6
SPRG_08126	hypothetical protein				4
SPRG_04774	hypothetical protein				5
SPRG_03308	hypothetical protein				3
SPRG_06079	hypothetical protein				3
SPRG_17518	hypothetical protein				3
SPRG_17521	hypothetical protein				6
SPRG_13143	hypothetical protein				3
SPRG_08265	hypothetical protein				5
SPRG_08264	hypothetical protein				10	0,62412	0	0,528539	0,573783
SPRG_07171	hypothetical protein				4	0	0	1,768845	8,961217
SPRG_09299	hypothetical protein				2
SPRG_18286	hypothetical protein				6	0	0	0,256354	1,113195
SPRG_12643	hypothetical protein				2
SPRG_15542	hypothetical protein				2
SPRG_06285	hypothetical protein				0
SPRG_05542	hypothetical protein				1
SPRG_06028	hypothetical protein				1
SPRG_14711	hypothetical protein				1
SPRG_15719	hypothetical protein				2
SPRG_02703	hypothetical protein				1
SPRG_12117	hypothetical protein				1
SPRG_05555	hypothetical protein				3
SPRG_14036	hypothetical protein				0
SPRG_18598	hypothetical protein				0
SPRG_14033	hypothetical protein				0
SPRG_14032	hypothetical protein				1
SPRG_01292	hypothetical protein				0
SPRG_05861	hypothetical protein				1
SPRG_06748	hypothetical protein				2
SPRG_17718	hypothetical protein				2
SPRG_05862	hypothetical protein				1
SPRG_17135	hypothetical protein				1
SPRG_07625	hypothetical protein				2
SPRG_14714	hypothetical protein				3
SPRG_07623	hypothetical protein				3
SPRG_14716	hypothetical protein				2
SPRG_14713	hypothetical protein				2
SPRG_18019	hypothetical protein				1
SPRG_12906	hypothetical protein				1
SPRG_13505	hypothetical protein				1
SPRG_12928	hypothetical protein				2
SPRG_16265	hypothetical protein				3
SPRG_12926	hypothetical protein				1
SPRG_18233	hypothetical protein				1
SPRG_09453	hypothetical protein				2
SPRG_12776	hypothetical protein				4	0	0	2,918594	1,440196
SPRG_12588	hypothetical protein				0
SPRG_17165	hypothetical protein				0
SPRG_16211	hypothetical protein				0
SPRG_06635	hypothetical protein				0
SPRG_16208	hypothetical protein				1
SPRG_16210	hypothetical protein				1
SPRG_18137	hypothetical protein				1
SPRG_09743	hypothetical protein				1
SPRG_16813	hypothetical protein				1
SPRG_09744	hypothetical protein				1
SPRG_11088	hypothetical protein				0
SPRG_10984	hypothetical protein				1
SPRG_16136	hypothetical protein				1
SPRG_01656	hypothetical protein				1
SPRG_16135	hypothetical protein				2
SPRG_12667	hypothetical protein				3
SPRG_16529	hypothetical protein				2
SPRG_15591	hypothetical protein				2
SPRG_15590	hypothetical protein				2
SPRG_05541	hypothetical protein				1
SPRG_16466	hypothetical protein				1
SPRG_08269	hypothetical protein				0
SPRG_08679	hypothetical protein				1
SPRG_17867	hypothetical protein				1
SPRG_05080	hypothetical protein				2
SPRG_07271	hypothetical protein				3
SPRG_14648	hypothetical protein				3
SPRG_18005	hypothetical protein				3
SPRG_09714	hypothetical protein				2
SPRG_06808	hypothetical protein				1
SPRG_13213	hypothetical protein				0
SPRG_13018	hypothetical protein				2
SPRG_14591	hypothetical protein				1
SPRG_18604	hypothetical protein				5	0	0	0	0
SPRG_17295	hypothetical protein				0
SPRG_16371	hypothetical protein				4	5,854112	8,480807	17,985646	18,924471
SPRG_13484	hypothetical protein				3
SPRG_11957	hypothetical protein				1
SPRG_17580	hypothetical protein				0
SPRG_12923	hypothetical protein				3
SPRG_18583	hypothetical protein				1
SPRG_14610	hypothetical protein				4
SPRG_14609	hypothetical protein				2
SPRG_13748	hypothetical protein				2
SPRG_16556	hypothetical protein				3
SPRG_16554	hypothetical protein				0
SPRG_16618	hypothetical protein				9	0	0	0,288399	0
SPRG_08692	hypothetical protein				9	2,901004	7,857151	2,307189	1,855324
SPRG_07553	hypothetical protein				7	18,856528	12,069983	1,072027	2,327589
SPRG_17866	hypothetical protein				0
SPRG_01121	hypothetical protein				2
SPRG_06988	hypothetical protein				0
SPRG_06272	hypothetical protein				1
SPRG_11670	hypothetical protein				0
SPRG_13243	hypothetical protein				0
SPRG_13236	hypothetical protein				0
SPRG_15392	hypothetical protein				5	0	13,225119	2,76382	4,800652
SPRG_13147	hypothetical protein				0
SPRG_15470	hypothetical protein				0
SPRG_09284	hypothetical protein				0
SPRG_15779	hypothetical protein				2
SPRG_07744	hypothetical protein				3
SPRG_07749	hypothetical protein				6	0	0	0	0
SPRG_02943	hypothetical protein				1
SPRG_07950	hypothetical protein				4	5,207343	0,827513	25,283209	227,558887
SPRG_07952	hypothetical protein				4	2,780844	0	8,634893	72,265437
SPRG_07951	hypothetical protein				3
SPRG_15278	hypothetical protein				3
SPRG_15484	hypothetical protein				2
SPRG_15486	hypothetical protein				2
SPRG_13124	hypothetical protein				1
SPRG_16072	hypothetical protein				1
SPRG_15727	hypothetical protein				2
SPRG_07164	hypothetical protein				2
SPRG_01212	hypothetical protein				1
SPRG_16895	hypothetical protein				0
SPRG_04854	hypothetical protein				8	20,673446	36,690962	7,072297	16,860827
SPRG_08696	hypothetical protein				1
SPRG_05732	hypothetical protein				0
SPRG_03289	hypothetical protein				0
SPRG_17935	hypothetical protein				2
SPRG_13453	hypothetical protein				2
SPRG_12991	hypothetical protein				2
SPRG_17567	hypothetical protein				2
SPRG_12704	hypothetical protein				1
SPRG_18450	hypothetical protein				0
SPRG_00736	hypothetical protein				0
SPRG_17544	hypothetical protein				18	2,572319	9,320049	28,841753	14,945872
SPRG_00626	hypothetical protein				19	2,144221	0,16035	3,332606	3,803415
SPRG_12295	hypothetical protein				3
SPRG_11690	hypothetical protein				0
SPRG_17486	hypothetical protein				6	2,865626	0,17348	0,184897	0,200724
SPRG_11262	hypothetical protein				5
SPRG_17659	cyclase				1
SPRG_13115	hypothetical protein				1
SPRG_17978	hypothetical protein				1
SPRG_16190	hypothetical protein				8	0	2,04611	39,253814	3,419643
SPRG_05539	hypothetical protein				1
SPRG_08718	hypothetical protein				2
SPRG_08717	hypothetical protein				1
SPRG_11116	hypothetical protein				2
SPRG_13160	hypothetical protein				2
SPRG_03751	hypothetical protein				4	0,654544	0	233,91616	43,085518
SPRG_17095	hypothetical protein				4	0	0	26,698707	5,623793
SPRG_15829	hypothetical protein				0
SPRG_12756	hypothetical protein				8	0	0	0	0
SPRG_15966	hypothetical protein				3
SPRG_15457	hypothetical protein				4	0	0	0,31093	1,687729
SPRG_15452	hypothetical protein				5	0	0	0	0
SPRG_18676	hypothetical protein				0
SPRG_14136	hypothetical protein				3
SPRG_16436	hypothetical protein				1
SPRG_10783	hypothetical protein				1
SPRG_16950	hypothetical protein				1
SPRG_02103	hypothetical protein				4
SPRG_01479	hypothetical protein				0
SPRG_09373	hypothetical protein				1
SPRG_12788	hypothetical protein				3
SPRG_17548	hypothetical protein				3
SPRG_05798	hypothetical protein				3
SPRG_10921	hypothetical protein				2
SPRG_13632	hypothetical protein				1
SPRG_14863	hypothetical protein				1
SPRG_15701	hypothetical protein				5	10,098779	3,131364	1,168105	2,898507
SPRG_15703	hypothetical protein				5	4,641004	0	0	0,17965
SPRG_05579	hypothetical protein				5	0,129824	0	21,460679	13,558527
SPRG_12258	hypothetical protein				4	0	0	0,467673	0,913873
SPRG_18232	hypothetical protein				1
SPRG_05485	hypothetical protein				2
SPRG_14545	hypothetical protein				2
SPRG_16059	hypothetical protein				0
SPRG_14998	hypothetical protein				0
SPRG_16716	hypothetical protein				2
SPRG_05765	hypothetical protein				2
SPRG_14647	hypothetical protein				2
SPRG_13659	hypothetical protein				2
SPRG_01753	hypothetical protein				8	396,393762	528,597595	48,105963	171,208301
SPRG_14996	hypothetical protein				2
SPRG_16057	hypothetical protein				2
SPRG_14997	hypothetical protein				1
SPRG_16058	hypothetical protein				1
SPRG_16857	hypothetical protein				2
SPRG_14973	hypothetical protein				0
SPRG_07246	GlcNac transferase				2
SPRG_07179	GlcNac transferase				4	6,677413	7,07417	2,261919	2,338613
SPRG_14592	hypothetical protein				1
SPRG_13765	hypothetical protein				1
SPRG_16375	hypothetical protein				5	2,848259	3,922745	20,904528	5,935352
SPRG_13678	hypothetical protein				3
SPRG_14288	hypothetical protein				1
SPRG_15201	hypothetical protein				1
SPRG_18304	hypothetical protein				1
SPRG_04613	hypothetical protein				1
SPRG_04595	hypothetical protein				3
SPRG_12316	hypothetical protein				3
SPRG_02179	hypothetical protein				3
SPRG_02181	hypothetical protein				4	0	0	0	0
SPRG_00233	hypothetical protein				3
SPRG_02778	hypothetical protein				2
SPRG_02780	hypothetical protein				2
SPRG_02767	hypothetical protein				4
SPRG_13039	hypothetical protein				2
SPRG_06821	hypothetical protein				2
SPRG_12452	hypothetical protein				7	0	0	0	0
SPRG_14496	hypothetical protein				0
SPRG_14490	hypothetical protein				3
SPRG_06104	hypothetical protein				0
SPRG_02504	hypothetical protein				1
SPRG_15963	hypothetical protein				2
SPRG_13667	hypothetical protein				0
SPRG_10590	hypothetical protein				1
SPRG_15365	hypothetical protein				1
SPRG_13393	hypothetical protein				1
SPRG_12440	hypothetical protein				1
SPRG_02344	hypothetical protein				2
SPRG_17276	hypothetical protein				0
SPRG_09492	hypothetical protein				0
SPRG_03485	hypothetical protein				5	0	0	0,251495	0,273023
SPRG_16944	hypothetical protein				5	0	0	0	0
SPRG_00560	hypothetical protein				1
SPRG_18090	hypothetical protein				1
SPRG_09580	hypothetical protein				1
SPRG_14968	hypothetical protein				1
SPRG_05613	hypothetical protein				1
SPRG_16938	hypothetical protein				0
SPRG_06885	hypothetical protein				1
SPRG_06886	hypothetical protein				1
SPRG_04783	hypothetical protein				1
SPRG_11592	hypothetical protein				0
SPRG_00176	hypothetical protein				0
SPRG_00178	hypothetical protein				0
SPRG_20240	hypothetical protein				2
SPRG_19529	hypothetical protein				0
SPRG_13726	hypothetical protein				2
SPRG_03243	hypothetical protein				2
SPRG_17654	hypothetical protein				3
SPRG_13787	hypothetical protein				0
SPRG_02309	hypothetical protein				1
SPRG_08166	hypothetical protein				2
SPRG_14015	hypothetical protein				0
SPRG_00786	hypothetical protein				3
SPRG_10987	hypothetical protein				0
SPRG_19591	hypothetical protein				0
SPRG_21437	hypothetical protein				5	0	0	58,552369	25,707982
SPRG_16979	hypothetical protein				5	1,853896	0	171,44187	64,425319
SPRG_00403	hypothetical protein				0
SPRG_20239	hypothetical protein				2
SPRG_02993	hypothetical protein				1
SPRG_15533	hypothetical protein				1
SPRG_19541	hypothetical protein				0
SPRG_19761	hypothetical protein				6
SPRG_10950	hypothetical protein				3
SPRG_15047	hypothetical protein				8	0,175359	0	51,322897	10,188847
SPRG_07145	hypothetical protein				0
SPRG_21408	hypothetical protein				0
SPRG_19799	hypothetical protein				2
SPRG_21421	hypothetical protein				1
SPRG_20807	hypothetical protein				0
SPRG_21715	hypothetical protein				0
SPRG_20196	hypothetical protein				0
SPRG_20754	hypothetical protein				0
SPRG_10705	hypothetical protein				0
SPRG_06026	hypothetical protein				2
SPRG_02236	hypothetical protein				0
SPRG_16170	hypothetical protein				0
SPRG_20296	hypothetical protein				0
SPRG_19360	hypothetical protein				0
SPRG_21108	hypothetical protein				1
SPRG_14740	hypothetical protein				4
SPRG_02659	hypothetical protein				0
SPRG_19021	hypothetical protein				0
SPRG_20143	hypothetical protein				0
SPRG_10264	hypothetical protein				10	0,095288	0	14,589741	6,237344
SPRG_20930	hypothetical protein				0
SPRG_06456	hypothetical protein				0
SPRG_02024	hypothetical protein				2
SPRG_19959	hypothetical protein				1
SPRG_19663	hypothetical protein				0
SPRG_20735	hypothetical protein				0
SPRG_19949	hypothetical protein				1
SPRG_08081	hypothetical protein				1
SPRG_20229	hypothetical protein				1
SPRG_20428	hypothetical protein				0
SPRG_19140	hypothetical protein				0
SPRG_19948	hypothetical protein				1
SPRG_21501	hypothetical protein				1
SPRG_21188	hypothetical protein				5
SPRG_14934	hypothetical protein				0
SPRG_21985	hypothetical protein				0
SPRG_13785	hypothetical protein				1
SPRG_19871	hypothetical protein				0
SPRG_04728	hypothetical protein				0
SPRG_13121	hypothetical protein				3
SPRG_11095	hypothetical protein				1
SPRG_10187	hypothetical protein				1
SPRG_04593	hypothetical protein				1
SPRG_20505	hypothetical protein				2
SPRG_10670	hypothetical protein				2
SPRG_01839	hypothetical protein				0
SPRG_21191	hypothetical protein				2
SPRG_19535	hypothetical protein				1
SPRG_01320	hypothetical protein				5
SPRG_21306	hypothetical protein				1
SPRG_12979	hypothetical protein				0
SPRG_21372	hypothetical protein				0
SPRG_19118	hypothetical protein				0
SPRG_21698	hypothetical protein				2
SPRG_06472	hypothetical protein				0
SPRG_00967	hypothetical protein				0
SPRG_20981	hypothetical protein				1
SPRG_21786	hypothetical protein				3
SPRG_21384	hypothetical protein				4	1,504362	0,382499	3,465214	13,940946
SPRG_20132	hypothetical protein				2
SPRG_09262	hypothetical protein				0
SPRG_05547	hypothetical protein				0
SPRG_01709	hypothetical protein				1
SPRG_09353	hypothetical protein				2
SPRG_04133	hypothetical protein				3
SPRG_21776	hypothetical protein				0
SPRG_09888	hypothetical protein				2
SPRG_20317	hypothetical protein				2
SPRG_19362	hypothetical protein				4	0	0,264365	3,662917	1,682352
SPRG_22010	hypothetical protein				1
SPRG_10215	hypothetical protein				2
SPRG_01801	hypothetical protein				1
SPRG_21004	hypothetical protein				0
SPRG_05477	hypothetical protein				2
SPRG_01840	hypothetical protein				4
SPRG_21551	hypothetical protein				1
SPRG_14566	hypothetical protein				3
SPRG_19452	hypothetical protein				0
SPRG_05376	hypothetical protein				0
SPRG_18608	hypothetical protein				7
SPRG_18003	hypothetical protein				3
SPRG_18175	hypothetical protein				1
SPRG_14577	hypothetical protein				30	0,414137	15,268295	35,856982	17,9098
SPRG_08685	hypothetical protein				3
SPRG_10922	hypothetical protein				0
SPRG_20649	hypothetical protein				0
SPRG_10097	hypothetical protein				4
SPRG_19170	hypothetical protein				0
SPRG_02315	hypothetical protein				2
SPRG_18424	hypothetical protein				0
SPRG_20522	hypothetical protein				2
SPRG_18458	hypothetical protein				3
SPRG_14807	hypothetical protein				1
SPRG_19924	hypothetical protein				1
SPRG_20318	hypothetical protein				0
SPRG_00079	hypothetical protein				4
SPRG_10919	hypothetical protein				0
SPRG_21080	hypothetical protein				1
SPRG_19455	hypothetical protein				0
SPRG_11771	hypothetical protein				4	0,181874	2,312168	2,341118	5,484336
SPRG_20687	hypothetical protein				2
SPRG_21532	hypothetical protein				2
SPRG_05452	hypothetical protein				2
SPRG_06862	hypothetical protein				0
SPRG_14188	hypothetical protein				0
SPRG_03396	hypothetical protein				0
SPRG_03165	hypothetical protein				1
SPRG_20921	hypothetical protein				0
SPRG_17674	hypothetical protein				1
SPRG_14822	hypothetical protein				3
SPRG_20919	hypothetical protein				0
SPRG_21244	hypothetical protein				1
SPRG_10242	hypothetical protein				3
SPRG_06874	hypothetical protein				0
SPRG_20023	hypothetical protein				2
SPRG_02690	hypothetical protein				2
SPRG_18490	hypothetical protein				0
SPRG_19665	hypothetical protein				5	77,072447	63,346698	136,609859	85,423044
SPRG_05412	hypothetical protein				0
SPRG_18343	hypothetical protein				0
SPRG_03894	hypothetical protein				4
SPRG_05228	hypothetical protein				0
SPRG_21316	hypothetical protein				0
SPRG_00861	hypothetical protein				3
SPRG_03831	hypothetical protein				2
SPRG_20502	hypothetical protein				7
SPRG_20559	hypothetical protein				0
SPRG_21359	hypothetical protein				1
SPRG_08287	hypothetical protein				7
SPRG_04776	hypothetical protein				0
SPRG_17864	hypothetical protein				0
SPRG_03696	hypothetical protein				0
SPRG_17795	hypothetical protein				9	0	0	1,294831	0
SPRG_01104	hypothetical protein				1
SPRG_21124	hypothetical protein				0
SPRG_19971	hypothetical protein				0
SPRG_16377	hypothetical protein				1
SPRG_03833	hypothetical protein				0
SPRG_16060	hypothetical protein				3
SPRG_12446	hypothetical protein				0
SPRG_16870	hypothetical protein				1
SPRG_03708	hypothetical protein				2
SPRG_13164	hypothetical protein				0
SPRG_08239	hypothetical protein				4
SPRG_19476	hypothetical protein				1
SPRG_20368	hypothetical protein				0
SPRG_15580	hypothetical protein				0
SPRG_03890	hypothetical protein				0
SPRG_19803	hypothetical protein				1
SPRG_10211	hypothetical protein				3
SPRG_18943	hypothetical protein				3
SPRG_18057	hypothetical protein				0
SPRG_03980	hypothetical protein				3	238,782862	123,540369	148,894156	235,207681
SPRG_20037	hypothetical protein				0
SPRG_21647	hypothetical protein				1
SPRG_10404	hypothetical protein				7	0,034369	7,821127	7,101768	1,921103
SPRG_17729	hypothetical protein				0
SPRG_11524	hypothetical protein				7	0	9,220126	7,682861	2,618537
SPRG_18867	hypothetical protein				2
SPRG_00109	hypothetical protein				0
SPRG_09156	hypothetical protein				2
SPRG_20934	hypothetical protein				0
SPRG_12418	hypothetical protein				2
SPRG_21520	hypothetical protein				3
SPRG_14921	hypothetical protein				1
SPRG_12124	hypothetical protein				0
SPRG_16702	hypothetical protein				1
SPRG_22037	hypothetical protein				1
SPRG_21530	hypothetical protein				2
SPRG_18178	hypothetical protein				3
SPRG_20389	hypothetical protein				0
SPRG_02738	hypothetical protein				2
SPRG_21963	hypothetical protein				5	7,089954	13,520202	5,489518	10,429003
SPRG_17058	hypothetical protein				0
SPRG_19474	hypothetical protein				2
SPRG_01268	hypothetical protein				1
SPRG_03636	hypothetical protein				3
SPRG_03861	hypothetical protein				0
SPRG_18130	hypothetical protein				0
SPRG_18141	hypothetical protein				1
SPRG_03093	hypothetical protein				1
SPRG_18718	hypothetical protein				0
SPRG_08620	hypothetical protein				0
SPRG_07009	hypothetical protein				3	395,758052	213,744299	164,857331	252,474691
SPRG_20710	hypothetical protein				1
SPRG_21141	hypothetical protein				0
SPRG_10873	hypothetical protein				1
SPRG_19724	hypothetical protein				0
SPRG_14222	hypothetical protein				1
SPRG_19815	hypothetical protein				0
SPRG_12383	hypothetical protein				0
SPRG_11982	hypothetical protein				1
SPRG_08350	hypothetical protein				1
SPRG_22023	hypothetical protein				0
SPRG_13662	hypothetical protein				4
SPRG_19297	hypothetical protein				0
SPRG_16619	hypothetical protein				0
SPRG_09502	hypothetical protein				0
SPRG_12711	hypothetical protein				1
SPRG_20139	hypothetical protein				0
SPRG_01708	hypothetical protein				1
SPRG_03055	hypothetical protein				0
SPRG_21902	hypothetical protein				1
SPRG_16814	hypothetical protein				1
SPRG_19840	hypothetical protein				1
SPRG_20876	hypothetical protein				0
SPRG_09750	hypothetical protein				0
SPRG_01484	hypothetical protein				0
SPRG_17381	hypothetical protein				1
SPRG_07135	hypothetical protein				0
SPRG_03643	hypothetical protein				0
SPRG_09483	hypothetical protein				0
SPRG_04638	hypothetical protein				0
SPRG_20027	hypothetical protein				1
SPRG_14666	hypothetical protein				0
SPRG_10654	hypothetical protein				0
SPRG_10788	hypothetical protein				1
SPRG_12608	hypothetical protein				2
SPRG_21966	hypothetical protein				4	0	0	0,462779	0
SPRG_09833	hypothetical protein				1
SPRG_21675	hypothetical protein				1
SPRG_09451	hypothetical protein				3
SPRG_19918	hypothetical protein				0
SPRG_08677	hypothetical protein				3
SPRG_18921	hypothetical protein				0
SPRG_16475	hypothetical protein				0
SPRG_19495	hypothetical protein				1
SPRG_02414	hypothetical protein				1
SPRG_09779	hypothetical protein				0
SPRG_21545	hypothetical protein				3
SPRG_20295	hypothetical protein				0
SPRG_18270	hypothetical protein				0
SPRG_21784					0
SPRG_11506	hypothetical protein				5	51,933	36,891614	10,069628	23,685145
SPRG_13681	hypothetical protein				0
SPRG_20667	hypothetical protein				3
SPRG_03829	hypothetical protein				1
SPRG_18118	hypothetical protein				0
SPRG_11873	hypothetical protein				0
SPRG_01115	hypothetical protein				22	4,810356	6,530798	2,02915	1,895785
SPRG_01830	hypothetical protein				2
SPRG_20662	hypothetical protein				1
SPRG_03290	hypothetical protein				1
SPRG_15665	hypothetical protein				5	22,058223	27,263685	7,264486	7,210367
SPRG_11968	hypothetical protein				4	21,879082	154,09458	23,716353	27,03384
SPRG_10508	hypothetical protein				1
SPRG_20504	hypothetical protein				0
SPRG_16747	hypothetical protein				0
SPRG_20444	hypothetical protein				4	5,061956	0	0,360989	1,17567
SPRG_03284	hypothetical protein				0
SPRG_21757	hypothetical protein				0
SPRG_21459	hypothetical protein				4	14,643765	3,030615	1,730392	2,755157
SPRG_19075	hypothetical protein				7	337,589864	59,035151	26,835901	66,907374
SPRG_12996	hypothetical protein				0
SPRG_00709	hypothetical protein				1
SPRG_13544	hypothetical protein				1
SPRG_02059	hypothetical protein				3
SPRG_15296	hypothetical protein				2
SPRG_00783	hypothetical protein				3
SPRG_21541	hypothetical protein				1
SPRG_01844	hypothetical protein				2
SPRG_16282	hypothetical protein				4	39,525513	81,171197	8,23935	14,694787
SPRG_03935	hypothetical protein				4	221,7286	79,273086	19,568564	36,239196
SPRG_07301	hypothetical protein				2
SPRG_11578	hypothetical protein				0
SPRG_21818	hypothetical protein				3
SPRG_00309	hypothetical protein				4	0	0	0,170628	0
SPRG_18326	hypothetical protein				0
SPRG_19355	hypothetical protein				0
SPRG_10118	hypothetical protein				0
SPRG_21996	hypothetical protein				0
SPRG_04195	hypothetical protein				0
SPRG_18218	hypothetical protein				1
SPRG_19306	hypothetical protein				1
SPRG_15033	hypothetical protein				0
SPRG_10411	hypothetical protein				2
SPRG_12649	hypothetical protein				1
SPRG_20304	hypothetical protein				0
SPRG_21762	hypothetical protein				4	0	0	0	0,110572
SPRG_06581	hypothetical protein				0
SPRG_06184	hypothetical protein				4	4,534728	40,617083	4,049723	0,757998
SPRG_18579	hypothetical protein				4	0	0	0,099747	0
SPRG_14109	hypothetical protein				0
SPRG_00416	hypothetical protein				2
SPRG_10331	hypothetical protein				1
SPRG_15056	hypothetical protein				25	2,456562	2,725554	0,221904	0,20805
SPRG_07510	hypothetical protein				40	0,513901	63,263476	1,044479	3,118193
SPRG_05144	hypothetical protein				1
SPRG_12967	hypothetical protein				2
SPRG_16194	hypothetical protein				2
SPRG_18097	hypothetical protein				0
SPRG_07112	hypothetical protein				7	0	9,066224	0,483144	0
SPRG_11948	hypothetical protein				3
SPRG_20746	hypothetical protein				6
SPRG_08939	hypothetical protein				0
SPRG_20262	hypothetical protein				0
SPRG_01728	hypothetical protein				7	0,1379	180,396316	0,840824	0,507111
SPRG_18389	hypothetical protein				0
SPRG_17997	hypothetical protein				2
SPRG_17474	hypothetical protein				0
SPRG_03349	hypothetical protein				0
SPRG_15504	hypothetical protein				0
SPRG_15603	hypothetical protein				1
SPRG_03667	hypothetical protein				0
SPRG_04117	hypothetical protein				3
SPRG_17075	hypothetical protein				0
SPRG_10945	hypothetical protein				2
SPRG_09269	hypothetical protein				1
SPRG_04259	hypothetical protein				11	0	0	0	0
SPRG_08485	hypothetical protein				2
SPRG_06194	hypothetical protein				0
SPRG_10823	hypothetical protein				0
SPRG_22036	hypothetical protein				1
SPRG_04765	hypothetical protein				1
SPRG_02704	hypothetical protein				7
SPRG_03221	hypothetical protein				0	0	0	0	0
SPRG_11335	hypothetical protein				0
SPRG_03269	hypothetical protein				0
SPRG_01244	hypothetical protein				0
SPRG_01477	hypothetical protein				0
SPRG_21287	hypothetical protein				0
SPRG_00473	hypothetical protein				1
SPRG_11581	hypothetical protein				0
SPRG_17996	hypothetical protein				1
SPRG_13777	hypothetical protein				0
SPRG_12534	hypothetical protein				0
SPRG_22007	hypothetical protein				0
SPRG_12210	hypothetical protein				0
SPRG_12981	hypothetical protein				2
SPRG_22017	hypothetical protein				0
SPRG_21376	hypothetical protein				0
